# Supplementary material for: Two-sample survival tests based on control arm summary statistics
Source: PLoS One. 2024 Jun 14;19(6):e0305434. doi: 10.1371/journal.pone.0305434 (PMC11178201; doi:10.1371/journal.pone.0305434)
Supplement: S1 Text — R code. Supplementary R code for sample size calculation. (TXT) [file pone.0305434.s002.txt]

library(nleqslv)


# Solves sample size for the needed sample size for the plateau setting
# n_A sample-size of old cohort
# omega hazard ratio 
# alpha
# beta
# event_prob probability of observing an event for patients of the new group

Req_Samplesize_Plateau <- function(event_prob, n_A, omega, alpha, beta) {
  
  
  #solution_check 
  if (  n_A < qnorm(1-alpha/2)^2/ (event_prob*(1-omega)^2)  ) {
    stop("n_A to small")
  }
  
  
  #events needed ignoring variability:
  #omega*( qnorm(1-alpha/2)+sqrt(omega)*qnorm(1-beta) )^2 / (1-omega)^2
  
  c2 <- n_A*event_prob*(1-omega)^2-omega*qnorm(1-alpha/2)^2   #c2
  c1 <- -2 * omega^(3/2)*qnorm(1-alpha/2)*qnorm(1-beta)             #c1
  c0 <- -omega^2*qnorm(1-beta)^2- n_A*event_prob*(1-omega)^2   
  
  
  solution = (-c1+sqrt(c1^2-4*c2*c0))/(2*c2)
  
  n_new = n_A * solution^2-n_A
  
  print(paste0("Number of events needed: ", n_new * event_prob ))
  
  return(n_new)
}


# Solves sample size for the free parameter a accrual period length
# Assumes Uniform recruitment in Interval [0,a] with administrative censoring after a+f_new
# and additional  censoring with density function f_C_2 and distribution F_C_2. If F_C_2 is not specified it will be numerically calculated.
# S_H_0 survival function of historic cohort
# n_A samplesize of old cohort
# omega hazard ratio 
# alpha
# beta
# recruitment rate r
Req_Samplesize_general_finkelstein_solve_a <- function (f_new, f_C_2, F_C_2 = NA , S_H_0, n_A , omega, alpha, beta, r) {
  
  if (  n_A <  qnorm(1-alpha/2)^2/ (1*(1-omega)^2)  ) {
    print("n_A to small")
    return(0)
  }
  
  
  
  f_C_1 <- function (u, a) {
    ifelse (u>= f_new & u<= a+f_new,1/a , 0)
  }
  
  F_C_1 <- function(u, a){
    pmin(1, ifelse (u>= f_new,(u-f_new)/a , 0))
  }
  
  #Calculate F_C_2 numerically if not specified
  if ( ! is.function(F_C_2)) {  F_C_2 <- function(u) {integrate( f_C_2,0,u )$value}; F_C_2 = Vectorize(F_C_2) }
  
  
  f_C <- function (u, a) {
    f_C_1(u,a) + f_C_2(u) - f_C_1(u,a)*F_C_2(u) -  f_C_2(u)* F_C_1(u,a)
  }
  
  
  h_1 <- function (u,a) { (1-S_H_0(u)^omega)*f_C(u,a)}
  
  event_prob <- function (a) {
    tmp = integrate (  h_1 , f_new , f_new + a, a=a)
    tmp$value
  } 
  
  event_prob = Vectorize(event_prob)
  
  n_events <- function (a) {
    event_prob(a)*r*a
  }
  
  Pi <- function (a){
    r*a/n_A   + (1000 * (a<0))
  }
  
  n_events_needed <- function (a) {
    
    omega*(qnorm(1-alpha/2)*sqrt(1+Pi(a))+sqrt(omega)*qnorm(1-beta)    )^2 / (1-omega)^2
    
  }
  #print(paste0("N events needed ignoring reference variability: ", n_events_needed(0)))
  
  #Function to solve for 0
  #Term on the right is to force a positive solution
  Foo <- function(a){ n_events(a) - n_events_needed(a) +( 1000 - a) *(a <= 0)  }
  Foo = Vectorize(Foo)
  
  Accrual <-nleqslv(x = 1000, fn = Foo)$x
  print(paste0 ("Accrual: " ,Accrual))
  print(paste0("Number of events needed: ", n_events_needed(Accrual)))
  
  return(ceiling(Accrual*r))
  
  
}


# Solves sample size for the free parameter r recruitment rate
# Assumes Uniform recruitment in Interval [0,a] with administrative censoring after a+f_new
# and additional  censoring with density function f_C_2 and distribution F_C_2. If F_C_2 is not specified it will be numerically calculated.
# S_H_0 survival function of historic cohort
# n_A samplesize of old cohort
# omega hazard ratio 
# alpha
# beta
# Accrual period length a
Req_Samplesize_general_finkelstein_solve_r <- function (f_new, f_C_2, F_C_2 = NA , S_H_0, n_A , omega, alpha, beta, a) {
  
  if (  n_A <  qnorm(1-alpha/2)^2/ (1*(1-omega)^2)  ) {
    print("n_A to small")
    return(0)
  }
  
  
  
  f_C_1 <- function (u) {
    ifelse (u>= f_new & u<= a+f_new,1/a , 0)
  }
  
  F_C_1 <- function(u){
    pmin(1, ifelse (u>= f_new,(u-f_new)/a , 0))
  }
  
  #calculate F_C_2 numerically if not specified
  if ( ! is.function(F_C_2)) {  F_C_2 <- function(u) {integrate( f_C_2,0,u,  abs.tol = 0.1^6 )$value}; F_C_2 = Vectorize(F_C_2) }
  
  
  f_C <- function (u) {
    f_C_1(u) + f_C_2(u) - f_C_1(u)*F_C_2(u) -  f_C_2(u)* F_C_1(u)
  }
  
  
  h_1 <- function (u) { (1-S_H_0(u)^omega)*f_C(u)}
  
  
  #tmp = integrate (  h_1 , f_new , f_new + a)
  tmp = integrate (  h_1 , 0 , f_new + a,  abs.tol = 0.1^6)
  event_prob <- tmp$value
  
  
  
  
  n_events <- function (r) {
    event_prob*r*a
  }
  
  Pi <- function (r){
    r*a/n_A  + (1000 * (r<=0))
  }
  
  n_events_needed <- function (r) {
    
    omega*(qnorm(1-alpha/2)*sqrt(1+Pi(r))+sqrt(omega)*qnorm(1-beta)    )^2 / (1-omega)^2
    
  }
  
  #Term on the right is to force a positive result
  Foo <- function(r){ (n_events(r) - n_events_needed(r)) + (1000 - r ) * (r<= 0) }
  Foo = Vectorize(Foo)
  
  
  
  r <-nleqslv(x = 1000, fn = Foo)$x
  
  print(paste0("Recruitment rate: " , r))
  print(paste0("Number of events needed: ", n_events_needed(r)))
  
  
  return(ceiling(a*r))
  
  
}
