# Supplementary material for: Two-sample survival tests based on control arm summary statistics
Source: PLoS One. 2024 Jun 14;19(6):e0305434. doi: 10.1371/journal.pone.0305434 (PMC11178201; doi:10.1371/journal.pone.0305434)
Supplement: S2 Text — R code. Supplementary R code for simulating design scenarios. (TXT) [file pone.0305434.s003.txt]

TSLR.Implementation = function (time, event, group, alternative = c("two.sided", 
                                                                    "less", "greater"), rho = 0, gamma = 0, event_time_weights = NULL) 
{
  call <- match.call()
  alternative = match.arg(alternative)
  n <- length(time)
  ng <- table(group)
  group <- factor(group)
  Ag <- aggregate(event, by = list(time = time, group = group), 
                  FUN = sum, drop = FALSE)
  Ag$x <- ifelse(is.na(Ag$x), 0, Ag$x)
  tab <- data.frame(time = Ag$time[Ag$group == levels(group)[1]], 
                    event1 = Ag$x[Ag$group == levels(group)[1]], event2 = Ag$x[Ag$group == 
                                                                                 levels(group)[2]])
  tab$atrisk1 <- NA
  tab$atrisk2 <- NA
  for (i in 1:dim(tab)[1]) {
    tab$atrisk1[i] <- sum(time[group == levels(group)[1]] >= 
                            tab$time[i])
    tab$atrisk2[i] <- sum(time[group == levels(group)[2]] >= 
                            tab$time[i])
  }
  nz <- dim(tab)[1]
  tab$atrisk <- tab$atrisk1 + tab$atrisk2
  tab$event <- tab$event1 + tab$event2
  D <- tab[tab$event > 0, ]
  D$expected1 <- D$event * D$atrisk1/D$atrisk
  D$expected2 <- D$event * D$atrisk2/D$atrisk
  D$diff1 <- D$event1 - D$expected1
  D$var <- D$atrisk1 * D$event * D$atrisk2 * (D$atrisk - D$event)/(D$atrisk^2 * 
                                                                     (D$atrisk - 1))
  D$S <- cumprod((D$atrisk - D$event)/D$atrisk)
  D$Sminus <- c(1, D$S[-length(D$S)])
  if (is.null(event_time_weights)) {
    D$w <- D$Sminus^rho * (1 - D$Sminus)^gamma
  }
  else {
    D$w <- event_time_weights/sum(event_time_weights)
    rho <- NA
    gamma <- NA
  }
  Dvoll <- D
  D <- D[D$atrisk1 > 0 & D$atrisk2 > 0, ]
  z <- sum(D$w * D$diff1)/sqrt(sum(D$w^2 * D$var))
  Chisq <- (sum(D$w * D$diff1))^2/sum(D$w^2 * D$var)
  df <- nlevels(group) - 1
  if (alternative == "two.sided") 
    p <- 1 - pchisq(Chisq, df = df)
  if (alternative == "less") 
    p <- pnorm(z)
  if (alternative == "greater") 
    p <- 1 - pnorm(z)
  out = list(D = D, test = data.frame(rho, gamma, z, Chisq, 
                                      df, p, alternative), var = sum(D$w^2 * D$var), obs = c(sum(D$event1), 
                                                                                             sum(D$event2)), exp = c(sum(D$expected1), sum(D$expected2)), 
             n = as.numeric(ng), call = call)
  class(out) = "wlogrank"
  out
}


EmpErrorRates <- function(pnA, pnB, f_A, lambda_C_A =0 , f_B, lambda_C_B=0  , r= NA , a = NA ,  omega, kappa, S1, alpha, anz.sims,  global_seed){
  
  if ( is.na(r) + is.na(a) != 1) {stop("Either r or a has to be specified")}
  
  
  Accrual <- NA
  if (is.na(a)){
    Accrual <- (pnA+pnB)/r
    a<-(pnA+pnB)/r
  }
  
  if (is.na(r)) {
    Accrual <- a
    r<- (pnA+pnB)/Accrual
  }
  
  n=pnA + pnB
  Pi = pnB/pnA
  s <- 1000
  anz.sims <- anz.sims
  
  
  # Weibull distribution parameters
  shape      <- kappa
  scale.A    <- (log(1/S1))**( (-1)/shape )
  scale.B    <- (omega*log(1/S1))**( (-1)/shape )
  # corresponding cumulative hazard: Lambda(s)=(s/scale.A)**shape 
  
  
  
  ######################################################
  ######################################################
  # Start of simulation loop
  Allresults = data.frame ()              
  
  for ( i in  1: ceiling(anz.sims/SimulationBlocksize) ) {
    
    print(Sys.time())
    print(paste0( "Block " , i , " of ", ceiling(anz.sims/SimulationBlocksize) ))
    
    if (OnServer) {
      
      cl <- makeCluster(cores.to.use - 1)
      registerDoParallel(cl)
      
      
    } else {cores=detectCores(); cl <- makeCluster(cores[1]-1,outfile="");   registerDoParallel(cl) }
    
    
    worker.init = function(dir) {
      
      library(devtools)
      library(Rcpp)
      
      evalCpp("2+2", verbose = T, rebuild = T)
      source(paste0(dir,"/Cpp_Code.R"))
      
      
    }
    
    clusterCall(cl, worker.init, dir = Simulation_Results_Export_Path )
    
    registerDoParallel(cl)
    
    
    
    
    
    tmpresults <- foreach(j=((i-1)*(SimulationBlocksize)+1):min(anz.sims ,(i)*SimulationBlocksize ), .combine=rbind,  
                          .verbose = FALSE, .export = c("na.locf", "lambda_C_A", "lambda_C_B", "a", "Accrual", "pnA", "pnB", "TSLR.Implementation")  , .packages = c( "data.table")) %dopar% {  
                            
                            setDTthreads(1)
                            
                            # For the purpose of reproducibility: Choose Seed that changes with each simulation step in a known way
                            Saat <- global_seed + 2684*j; 
                            
                            ############################################################
                            #  Generate virtual data set of simulation step j
                            
                            ################################################
                            # Data set: Standard group A
                            
                            #Generate arrival times of the nA patients acc. to a uniform distribution on [0,Accrual]  
                            set.seed(Saat + 2787584)
                            Arrival.times <- runif(pnA, 0, Accrual)
                            
                            # Generate Event Times of these n patients
                            set.seed(Saat)
                            Event.times <- rweibull(pnA, shape, scale.A)
                            Event.times.calender <- Arrival.times + Event.times
                            
                            # Time of censoring = Time of last patient out (initially planned trial end = Accrual + f)
                            max.Arrival.time <- max(Arrival.times[which(Arrival.times<Accrual)])
                            Censoring.time.calender <- ( max.Arrival.time + f_A)
                            
                            
                            
                            if (lambda_C_A != 0){
                              Censoring.times.random = rexp(pnA, lambda_C_A)
                              
                              Censoring.times <- pmin( Censoring.time.calender - Arrival.times, Censoring.times.random) 
                            } else {
                              Censoring.times <- Censoring.time.calender - Arrival.times
                            }
                            
                            
                            Censoring.status <- as.numeric(Event.times <= Censoring.times)
                            Observed.times <- pmin(Event.times, Censoring.times)
                            Observed.times.calender <- Observed.times + Arrival.times
                            
                            
                            
                            # Set of survival data
                            Daten_A <- data.frame(Arrival.times, Event.times, Event.times.calender, Censoring.times, Censoring.time.calender, Observed.times, Observed.times.calender, Censoring.status)
                            
                            
                            Daten_A$group <- "A"
                            Daten_A = as.data.table(Daten_A)
                            Daten_A = Daten_A[order(Observed.times)]
                            Daten_A$at_risk <- nrow(Daten_A):1
                            
                            
                            
                            #################################################
                            # Data set: Experimental group
                            
                            #Generate arrival times of the n patients acc. to a uniform distribution on [0,PF*Accrual]  
                            set.seed(Saat + 3787594)
                            
                            Arrival.times <- runif(pnB, 0, Accrual)
                            
                            # Generate Event Times of these n patients
                            
                            Event.times <- rweibull(pnB, shape, scale.B)
                            Event.times.calender <- Arrival.times + Event.times
                            
                            # Time of censoring = Time of last patient out (initially planned trial end = Accrual + f)
                            max.Arrival.time <- max(Arrival.times[which(Arrival.times<Accrual)])
                            
                            Censoring.time.calender <- ( max.Arrival.time + f_B)
                            
                            #Censor if observation exceeds observations of Group A
                            
                            
                            
                            if (lambda_C_B != 0){
                              Censoring.times.random = rexp(pnB, lambda_C_B)
                              
                              Censoring.times <- pmin( Censoring.time.calender - Arrival.times, Censoring.times.random) 
                            } else {
                              Censoring.times <- Censoring.time.calender - Arrival.times
                            }
                            
                            
                            
                            
                            
                            Censoring.status <- as.numeric(Event.times <= Censoring.times)
                            
                            Observed.times <- pmin(Event.times, Censoring.times)
                            Observed.times.calender <- Observed.times + Arrival.times
                            
                            
                            
                            # Set of survival data
                            Daten_B <- data.frame(Arrival.times, Event.times, Event.times.calender, Censoring.times, Censoring.time.calender, Observed.times, Observed.times.calender, Censoring.status)
                            
                            
                            Daten_B$group <- "B"
                            Daten_B = as.data.table(Daten_B)
                            Daten_B = Daten_B[order(Observed.times)] 
                            Daten_B$at_risk <- nrow(Daten_B):1
                            
                            
                            # full dataset: patients from both treatment arm, recruited in calender time [0,PF*Accrual]
                            
                            Daten_full = rbind(Daten_A, Daten_B)
                            Daten_full = Daten_full[order(Observed.times)] 
                            
                            
                            
                            
                            
                            
                            factor <- 1+2*pnB+2*(-1)*(1:pnB) 
                            
                            x1           <- pmin(Daten_B$Observed.times,s)
                            
                            sum_cum_haz = 
                              sum(Cumhaz(x1, Daten_A[Daten_A$Censoring.status == 1,]$at_risk, Daten_A[Daten_A$Censoring.status == 1,]$Observed.times ))
                            
                            
                            n_events = NROW(Daten_B[Censoring.status == 1])
                            
                            
                            
                            M.s   <- n_events - sum_cum_haz
                            
                            
                            
                            factor <- 1+2*pnB+2*(-1)*(1:pnB) 
                            
                            Var.s <- n_events +
                              sum(factor *
                                    Var_Cumhaz(x1, Daten_A[Daten_A$Censoring.status == 1,]$at_risk, Daten_A[Daten_A$Censoring.status == 1,]$Observed.times )
                              )
                            
                            
                            Z <- M.s/sqrt(Var.s)
                            
                            #save statistic
                            
                            rej <- ( abs(Z) >= qnorm(1-alpha/2) )
                            
                            
                            R =   sqrt(1/(1+Pi))
                            rej.Pi10 <-  (abs( M.s/ (sqrt(n_events))*R) >= qnorm(1-alpha/2))
                            
                            rej.PiWU <-  (abs( M.s/ (sqrt(0.5*n_events+ 0.5 * sum_cum_haz  ))*R) >= qnorm(1-alpha/2))
                            
                            rej.Pi01 <-  (abs( M.s/ (sqrt( sum_cum_haz  ))*R) >= qnorm(1-alpha/2))
                            
                            
                            
                            #TWO SAMPLE LOG RANK TEST
                            ################
                            
                            TSLR.implemented =  TSLR.Implementation (Daten_full$Observed.times, Daten_full$Censoring.status, Daten_full$group, alternative = "two.sided")
                            rej.TSLR.implemented <-  as.numeric( TSLR.implemented$test$p < alpha )
                          
                            L_A= L(Daten_A[Censoring.status == 1]$Observed.times, 
                                   Daten_A[Censoring.status == 1]$at_risk,
                                   Daten_B$Observed.times, 
                                   Daten_B$at_risk)
                            
                            L_B= L(Daten_B[Censoring.status == 1]$Observed.times, 
                                   Daten_B[Censoring.status == 1]$at_risk,
                                   Daten_A$Observed.times, 
                                   Daten_A$at_risk)
                            
                            
                            M_TSLR = sum(L_A/Daten_A[Censoring.status == 1]$at_risk) - sum(L_B/Daten_B[Censoring.status == 1]$at_risk) 
                            VAR_TSLR =  sum(L_A^2/Daten_A[Censoring.status == 1]$at_risk^2) + sum(L_B^2/Daten_B[Censoring.status == 1]$at_risk^2) 
                            
                            rej.TSLR = (abs(M_TSLR/sqrt(VAR_TSLR))  >= qnorm(1-alpha/2) ) 
                            
                            
                            #############
                            
                            
                            
                            results = data.frame (rej = as.numeric(c(rej)) , 
                                                  Z = as.numeric(c(Z)), 
                                                  sd.ratio = as.numeric( c(  sqrt(n_events)/sqrt(Var.s) )),
                                                  rej.TSLR = as.numeric(c(rej.TSLR)) , 
                                                  
                                                  rej.Pi10 = as.numeric(c(rej.Pi10)),
                                                  rej.PiWU = as.numeric(c(rej.PiWU)),
                                                  rej.Pi01 = as.numeric(c(rej.Pi01)),
                                                  rej.TSLR.implemented = as.numeric(c(rej.TSLR.implemented))                    
                            )
                            
                            
                            results
                            
                            
                          }
    
    stopCluster(cl)
    
    
    Allresults = rbind(Allresults, tmpresults)
    
  }    
  
  
  
  
  erg 		<- cbind(Pi,S1,kappa, pnA, pnB, omega, mean(Allresults$rej) , mean(Allresults$rej.TSLR), mean(Allresults$rej.TSLR.implemented)  , mean(Allresults$rej.Pi10), mean(Allresults$rej.PiWU), mean(Allresults$rej.Pi01))
  colnames(erg) 	<- c("Pi","S1","kappa","nA", "nB", "True_HR", "|Rej.-New-Test|" ,  "|Rej.-TSLR|", "|Rej.-TSLR.IMPL|", "|Rej.-Pi10|",  "|Rej.-PiWU|",  "|Rej.-Pi01|")
  return(erg)
  
}
