# Supplementary material for: Two-sample survival tests based on control arm summary statistics
Source: PLoS One. 2024 Jun 14;19(6):e0305434. doi: 10.1371/journal.pone.0305434 (PMC11178201; doi:10.1371/journal.pone.0305434)
Supplement: S3 Text — R code. Supplementary R code for simulating design scenarios. (TXT) [file pone.0305434.s004.txt]

#Calculates the Cumulative hazard of time points etimes_new, based on etimes_A and the number at risk Y_A at times etimes_A.
#All time vectors must be sorted
Rcpp::cppFunction(
  'NumericVector Cumhaz(NumericVector etimes_new, NumericVector Y_A, NumericVector etimes_A) {
      NumericVector res = {};
      long double haz = 0;
      int index = 0;
        for (auto& i : etimes_new) {
          while ( !(index == (etimes_A.size())) &&  etimes_A[index] <= i  ) {
            haz +=  1/Y_A[index];
            index += 1;
          }

          res.push_back (haz);

        }
        return res;
    }')


#Calculates the Variance of the cumulative hazard estimator of time points etimes_new, based on etimes_A and the number at risk at times etimes_A.
#All time vectors must be sorted
Rcpp::cppFunction(
  'NumericVector Var_Cumhaz(NumericVector etimes_new, NumericVector Y_A, NumericVector etimes_A) {
      NumericVector res = {};
      long double haz = 0;
      int index = 0;
      long double dummy = 0;
      
        for (auto& i : etimes_new) {
          while ( !(index == (etimes_A.size()) ) &&  etimes_A[index] <= i  ) {
            dummy = Y_A[index];
            haz += 1/(dummy*dummy);
            index += 1;
          }

          res.push_back (haz);

        }
        return res;
    }')


#Calculates the weight factors for the two sample log rank test at time points etimes_new, based on etimes_A and the number at risk at times etimes_A.
#All time vectors must be sorted
Rcpp::cppFunction(
  'NumericVector L(NumericVector etimes_new, NumericVector Y_new , NumericVector etimes_A, NumericVector Y_A) {
      NumericVector res = {};
    
      int index = 0;
      int index_new = 0;
      long double L = 0;
     
        for (auto& i : etimes_new) {
         L = Y_A[index]* Y_new[index_new] / (Y_A[index] +Y_new[index_new]);
          while ( !(index == (etimes_A.size()) -1 ) &&  etimes_A[index] < i  ) {
            index +=1;
            L = Y_A[index] * Y_new[index_new] / (Y_A[index] +Y_new[index_new]);
  
           
          }
          if ( (index == (etimes_A.size() -1)) &&  etimes_A[index] < i   ){
            L = 0;
          }
          

          res.push_back (L);
          index_new +=1;
        }
        return res;
    }')
