# Supplementary material for: Two-sample survival tests based on control arm summary statistics
Source: PLoS One. 2024 Jun 14;19(6):e0305434. doi: 10.1371/journal.pone.0305434 (PMC11178201; doi:10.1371/journal.pone.0305434)
Supplement: S4 Text — R code. Supplementary R code for simulations for tables with differing censoring mechanisms. (TXT) [file pone.0305434.s005.txt]

library(survival)
library(zoo)
library(foreach)
library(doParallel)

library(devtools)
library(Rcpp)

library(data.table)

if (Sys.info()[['sysname']] == "Windows") {OnServer = F} else {OnServer = T}


if (OnServer) {
  #Cluster Version
  setwd("/scratch/tmp/j_feld22/")
  Simulation_Results_Export_Path = paste0( getwd() )
  SimulationBlocksize = 10000
  cores.to.use <- 32; 
  
} else {
  
  #Local Version 
  Simulation_Results_Export_Path = paste0( "P:/Methodische Forschung/2023_Two-Sample Extension of One-Sample LR/"  )
  setwd( "P:/Methodische Forschung/2023_Two-Sample Extension of One-Sample LR/")
  SimulationBlocksize = 10
  
  
}

source("Sample_size_Pi.R")
source("Simulation_Function.R")

f_B <- 3
f_A <- 3
a<- 3
nA <- c(25,50,100,200, 400, 800)
omega.1 <- 1/2

kappa <- c(0.1,0.25,0.5,1,1.5,2,5)
S1 <- 0.5
alpha <- 0.05
beta <- 0.2
if (OnServer) {
  anz.sims <- 10000
} else {
  anz.sims <- 20#000
}


for (lam in c(0.15,0.2,0.25)){
  
  
  
  lambda_C_B = lam/5
  
  
  
  gbseed = lam * 1000  +14000 #fu reserved for 2000-4000
  
  table_name = paste0("/Table_", "lambda_", lam, "_fixed_a.csv")
  
  read_table = function () {
    
    if (file.exists( paste0(Simulation_Results_Export_Path, table_name))){
      Table.I <- read.csv(file = paste0(Simulation_Results_Export_Path, table_name))
      Table.I <- as.matrix(Table.I)
    } else {
      Table.I <- NULL
    }
    return(Table.I)
  }
  
  Scenario_is_in_Table = function (Table.I, pnA,  pkappa, pomega) {
    
    tmp_Table = Table.I
    tmp_Table = as.data.frame(tmp_Table)
    
    flag = nrow( tmp_Table[tmp_Table$nA == pnA  &tmp_Table$kappa == pkappa & tmp_Table$True_HR == pomega, ] ) == 1
    return(flag)
  }
  
  Table.I = read_table()
  
  
  
  for(i1 in seq(along=kappa)){
    for(i2 in seq(along=nA)){
      for (i3 in seq(along=omega.1)){
        
        if ( is.null(Table.I) ||  ! Scenario_is_in_Table(Table.I, pnA = nA[i2], pkappa = kappa[i1], pomega = omega.1[i3])) {
          
          print(paste0( "nA=",  nA[i2], "; kappa=", kappa[i1], "; omega=", omega.1[i3]))
          
          
          ############
          shape = kappa[i1]
          scale_H0 = (log(1/S1))**( (-1)/shape )
          S_H_0 <- function (u) {exp( (-1)*(u/scale_H0)**shape )}
          lambda_H_0 <-  function (u) { shape  * (1/scale_H0) * (u/scale_H0)**(shape-1) }
          
          
          lambda_C_A = 0.2
          
          
          f_C_2 <- function(u) { lambda_C_B*exp(-lambda_C_B*u)}
          F_C_2 <- function (u) {1-exp(-lambda_C_B * u)}
          
          
          ############
          # nB_Schmidt<- Req_Samplesize_general_schmidt_solve_r(f_new = f_B, f_C_2 = f_C_2, F_C_2 = F_C_2 , S_H_0=S_H_0, lambda_H_0, n_A=  nA[i2] , omega = omega.1[i3], alpha = alpha, beta = beta, a=a) 
          nB<-  Req_Samplesize_general_finkelstein_solve_r(f_new = f_B, f_C_2 = f_C_2, F_C_2 = F_C_2 , S_H_0=S_H_0,  n_A=  nA[i2] , omega = omega.1[i3], alpha = alpha, beta = beta, a=a) 
          
          
          
          if (nB != 0 & nB/nA[i2] < 2 ){ 
            
            
            
            
            #SIMULATION
            print(nB)
            
            gbseed = gbseed +1
            
            NewRow.I <- EmpErrorRates(pnA= nA[i2], pnB=nB, f_A=f_A, lambda_C_A =lambda_C_A,  f_B=f_B,lambda_C_B =lambda_C_B, a=a, omega= omega.1[i3], kappa = kappa[i1], S1=S1, alpha=alpha, anz.sims = anz.sims,  global_seed = gbseed)
            
            gbseed = gbseed +1
            
            NewRow.II <- EmpErrorRates(pnA= nA[i2], pnB=nB, f_A=f_A, lambda_C_A =lambda_C_A,  f_B=f_B,lambda_C_B =lambda_C_B, a=a, omega= 1, kappa = kappa[i1], S1=S1, alpha=alpha, anz.sims = anz.sims, global_seed = gbseed)
            
            
            
            
            
            Table.I <- read_table ()
            if ( is.null(Table.I)) {
              Table.I <- as.matrix(NewRow.I)
            } else {
              Table.I <- rbind(Table.I, NewRow.I)
            }
            Table.I <- rbind(Table.I, NewRow.II)
            
            
            #Write to disk to save partial results
            write.csv( Table.I  , file = paste0(Simulation_Results_Export_Path, table_name), row.names = FALSE, sep = ";")
          } else {
            print("nA is too small")
            gbseed = gbseed + 2
          }
          
        } else {
          print("Sceanrio already exists")
          gbseed = gbseed + 2
        }
      }#for
    }#for
  }#for
  
  
  # fu loop
}
